# Supplementary material for: Examining Macro-Level Barriers and Facilitators to Scaling Up Integrated Care from a Complexity Perspective: A Multi-Case Study of Cambodia, Slovenia, and Belgium
Source: Int J Integr Care. 2024 Nov 12;24(4):8. doi: 10.5334/ijic.7650 (PMC11568809; doi:10.5334/ijic.7650)
Supplement: Appendices. — Appendix 1 to 9. [file ijic-24-4-7650-s1.zip]

Archive with 9 entries (9 files):
- ijic-7650_martens-s1/6501ba377ebc0.docx
- ijic-7650_martens-s1/6501ba50112df.docx
- ijic-7650_martens-s1/6501ba6cf0bac.docx
- ijic-7650_martens-s1/6501ba82f4061.docx
- ijic-7650_martens-s1/6501ba9940260.docx
- ijic-7650_martens-s1/6501baafdbf6a.docx
- ijic-7650_martens-s1/6501bac49462b.docx
- ijic-7650_martens-s1/6501bade1ee10.docx
- ijic-7650_martens-s1/6501baf47eb3b.docx
